# Supplementary material for: Clinical Validation of the Somatic FANCD2 Mutation (c.2022-5C>T) as a Novel Molecular Biomarker for Early Disease Progression in Chronic Myeloid Leukemia: A Case–Control Study
Source: Hematol Rep. 2024 Jul 8;16(3):465–78. doi: 10.3390/hematolrep16030045 (PMC11270283; doi:10.3390/hematolrep16030045)
Supplement: Supplementary file 1 [file hematolrep-16-00045-s001.zip]

Archive with 1 entries (1 files):
- hematolrep-2968304-supplementary.pdf
